# Supplementary material for: Identification of Novel Bromodomain-Containing Protein 4 (BRD4) Binders through 3D Pharmacophore-Based Repositioning Screening Campaign
Source: Molecules. 2024 Aug 26;29(17):4025. doi: 10.3390/molecules29174025 (PMC11397543; doi:10.3390/molecules29174025)
Supplement: Supplementary file 1 [file molecules-29-04025-s001.zip]

Archive with 1 entries (1 files):
- molecules-3160210-supplementary.pdf
